# Supplementary material for: Plasma Proteome Profiling to detect and avoid sample‐related biases in biomarker studies
Source: EMBO Mol Med. 2019 Sep 30;11(11):e10427. doi: 10.15252/emmm.201910427 (PMC6835559; doi:10.15252/emmm.201910427)
Supplement: Supplementary file 2 — Table EV1 [file EMMM-11-e10427-s002.xlsx]

## Sheet: Table S1
	Table EV1: Cell counts for whole blood, purified erythrocytes, purified platelets, platelet-rich and platelet-free plasma for all 20 study participants. The explanations for the abreviations are explained in the legend below each table.
	Cell counts for whole blood samples
	Subject	WBC [10^3/µL]	RBC [10^6/µL]	HGB [g/dL]	HCT [L/L]	MCV [fL]	MCH [pg]	MCHC [g/dL]	PLT [10^3/µL]	RDW-SD [fL]	RDW-CV [%]	PDW [fL]	NRBC [10^3/µL]	NEUT [10^3/µL]	LYMPH [10^3/µL]	MONO [10^3/µL]	EO [10^3/µL]	BASO [10^3/µL]	IG [10^3/µL]	RET [%%]
	1	4.31	5.04	15.2	0.426	84.5	30.2	35.7	209	36.2	11.9	12.6	0	2.19	1.66	0.31	0.12	0.02	0.01	13.9
	2	6.96	4.98	14.3	0.425	85.3	28.7	33.6	311	38.5	12.2	13.5	0	3.28	2.97	0.56	0.09	0.04	0.02	12.6
	3	6.45	4.83	12.8	0.384	79.5	26.5	33.3	182	40.9	14	17.5	0	2.91	2.46	0.55	0.42	0.05	0.06	12.8
	4	6.93	4.77	13.9	0.394	82.6	29.1	35.3	286	37	12.2	10.3	0	4.05	1.82	0.5	0.45	0.05	0.06	13.8
	5	7.14	4.39	12.7	0.378	86.1	28.9	33.6	417	41.2	13.2	9.3	0	3.88	2.53	0.58	0.09	0.04	0.02	17.3
	6	8.59	4.36	12.9	0.383	87.8	29.6	33.7	211	38.5	11.9	13.8	0	4.91	2.83	0.68	0.07	0.07	0.03	16.7
	7	9.52	5.03	14.5	0.42	83.5	28.8	34.5	229	37.3	12.2	11.1	0	4.74	3.43	0.63	0.56	0.09	0.07	13.7
	8	5.95	4.33	13.8	0.399	92.1	31.9	34.6	211	40.7	12	10	0	2.54	2.63	0.55	0.12	0.07	0.04	9
	9	5.74	4.99	14.5	0.422	84.6	29.1	34.4	243	40.9	13.2	11.3	0	2.44	2.57	0.58	0.08	0.05	0.02	9.3
	10	4.24	5.03	15	0.434	86.3	29.8	34.6	222	40.2	12.9	10.5	0	1.64	2.02	0.35	0.21	0.02	0	13.9
	11	8.7	4.97	15	0.422	84.9	30.2	35.5	350	39.5	12.8	10.5	0	4.93	2.8	0.51	0.39	0.05	0.02	15.1
	12	5.27	3.9	12.3	0.332	85.1	31.5	37	260	37.5	12.1	12.1	0.01	3.08	1.55	0.47	0.11	0.04	0.02	14.5
	13	6.03	4.61	14.6	0.406	88.1	31.7	36	305	40.8	12.8	10.3	0	3.39	1.99	0.45	0.12	0.06	0.02	12.5
	14	7.56	5.56	16.8	0.462	83.1	30.2	36.4	233	36.3	11.9	9.1	0	3.99	2.72	0.48	0.29	0.06	0.02	14.4
	15	6.34	4.85	14.2	0.41	84.5	29.3	34.6	298	37.9	12.2	13.4	0	2.25	3.4	0.43	0.19	0.06	0.01	6.9
	16	4.18	5.22	15.8	0.438	83.9	30.3	36.1	172	38.5	13	15.2	0	2.13	1.49	0.4	0.1	0.05	0.01	12.5
	17	5.86	5.25	16.2	0.432	82.3	30.9	37.5	195	36.6	12.4	11.7	0	3.01	2.11	0.55	0.11	0.03	0.05	19.1
	18	8.19	4.94	15.3	0.43	84	31	35.6	262	39.2	12.3	15	0	4.69	2.23	0.84	0.33	0.04	0.06	13.7
	19	6.36	4.42	13.9	0.39	88.2	31.4	35.6	370	37.4	11.7	9.3	0	3.28	2.17	0.51	0.29	0.06	0.05	13.7
	20	8.73	4.46	14.6	0.389	87.2	32.7	37.5	290	40	12.6	13.2	0	5.43	2.23	0.81	0.14	0.06	0.06	20
	Cell counts for the purified erythrocyte fractions
	Subject	WBC [10^3/µL]	RBC [10^6/µL]	HGB [g/dL]	HCT [L/L]	MCV [fL]	MCH [pg]	MCHC [g/dL]	PLT [10^3/µL]	RDW-SD [fL]	RDW-CV [%]	PDW [fL]	NRBC [10^3/µL]	NEUT [10^3/µL]	LYMPH [10^3/µL]	MONO [10^3/µL]	EO [10^3/µL]	BASO [10^3/µL]	IG [10^3/µL]	RET [%%]
	1	1.14	10.96	16.2	0.485	88.5	29.6	33.4	4	38.3	11.7	3.5	0.04	0.82	0.24	0.04	0.04	0	0	10.9
	2	0.98	10.24	15	0.457	89.3	29.3	32.8	2	40.4	12.2	U	0	0.7	0.2	0.02	0.04	0	0.02	9.6
	3	0.72	10.76	14.4	0.442	82.2	26.8	32.6	0	41.4	13.9	U	0.02	0.54	0.04	0.02	0.12	0	0	8.5
	4	0.22	10.72	15.7	0.471	87.9	29.3	33.3	0	39	12	U	0	0.18	0	0	0.04	0	0	10.8
	5	0.54	9.72	14.4	0.435	89.5	29.6	33.1	0	42.5	12.9	U	0.02	0.4	0.08	0	0.04	0	0.02	8.5
	6	1.84	9.72	14.5	0.442	90.9	29.8	32.8	10	39.8	11.8	17.2	0	1.26	0.38	0.08	0.1	0.02	0	U
	7	0.76	9.68	14.3	0.422	87.2	29.5	33.9	4	40.1	12.6	8.6	0	0.46	0.18	0.06	0.06	0	0	U
	8	0.52	9.3	14.6	0.45	96.8	31.4	32.4	4	43.1	12	8.3	0	0.38	0.1	0.02	0.02	0	0	U
	9	0.66	9.94	14.4	0.436	87.7	29	33	2	41.5	12.9	U	0.02	0.5	0.1	0.04	0.02	0	0	U
	10	0.26	11	16.9	0.48	87.3	30.7	35.2	2	38.8	12	U	U	U	U	U	U	U	U	U
	11	0.16	10.64	16.1	0.462	86.8	30.3	34.8	2	42.3	13.2	U	0	U	U	U	U	U	U	1
	12	1.26	8.32	13.3	0.368	88.5	32	36.1	4	39.8	12.3	4	0.02	1	0.18	0.04	0.02	0.02	0	8.3
	13	0.48	10.08	16.1	0.452	89.7	31.9	35.6	4	42.4	12.9	U	0	0.38	0.06	0	0.04	0	0	6.1
	14	0.22	11.74	18.6	0.49	83.5	31.7	38	2	38.4	12.6	U	0	0.14	0.04	0	0.02	0	0.02	8.2
	15	0.2	11.18	16.8	0.479	85.7	30.1	35.1	2	39.4	12.6	U	0	U	U	U	U	U	U	4.6
	16	0.04	10.86	16.6	0.462	85.1	30.6	35.9	0	41.5	13.2	U	0	U	U	U	U	U	U	6
	17	0.18	10.78	16.8	0.447	82.9	31.2	37.6	2	34.5	11.5	U	0	U	U	U	U	U	U	7.4
	18	0.2	10.42	16.1	0.471	90.4	30.9	34.2	2	41.5	12.6	U	0	U	U	U	U	U	U	7.4
	19	0.66	9.38	14.8	0.42	89.6	31.6	35.2	4	36.9	11.5	U	0	0.54	0.06	0	0.06	0	0	6.3
	20	0.24	11.32	18.5	0.502	88.7	32.7	36.9	0	40.5	12.2	U	0	0.2	0.02	0	0	0	0.02	10.9
	Cell counts for the purified platelet fractions
	Subject	WBC [10^3/µL]	RBC [10^6/µL]	HGB [g/dL]	HCT [L/L]	MCV [fL]	MCH [pg]	MCHC [g/dL]	PLT [10^3/µL]	RDW-SD [fL]	RDW-CV [%]	PDW [fL]	NRBC [10^3/µL]	NEUT [10^3/µL]	LYMPH [10^3/µL]	MONO [10^3/µL]	EO [10^3/µL]	BASO [10^3/µL]	IG [10^3/µL]	RET [%%]
	1	0.01	0.05	0	0.002	40	0	0	922	U	U	11	U	U	U	U	U	U	U	U
	2	0.01	0.08	0	0.003	37.5	0	0	1474	U	U	11.4	U	U	U	U	U	U	U	U
	3	0	0.03	0	0.001	33.3	0	0	311	U	U	13.2	U	U	U	U	U	U	U	U
	4	0.01	0.03	0	0.001	33.3	0	0	1241	U	U	9.6	U	U	U	U	U	U	U	U
	5	0.21	0.07	0	0.002	28.6	0	0	3087	U	U	8.6	U	U	U	U	U	U	U	U
	6	0	0.04	0	0.002	50	0	0	714	U	U	10.7	U	U	U	U	U	U	U	U
	7	0	0.03	0	0.001	33.3	0	0	877	U	U	9	U	U	U	U	U	U	U	U
	8	0.01	0.03	0	0.001	33.3	0	0	919	U	U	9.2	U	U	U	U	U	U	U	U
	9	0	0.03	0	0.001	33.3	0	0	1052	U	U	9.5	U	U	U	U	U	U	U	U
	10	0	0.02	0	0.001	50	0	0	805	U	U	8.7	U	U	U	U	U	U	U	U
	11	0	0.05	0	0.002	40	0	0	1353	U	U	9.8	U	U	U	U	U	U	U	U
	12	0	0.05	0	0.002	40	0	0	938	U	U	10.8	U	U	U	U	U	U	U	U
	13	0	0.02	0	0.001	50	0	0	587	U	U	8.8	U	U	U	U	U	U	U	U
	14	0	0.01	0	0.001	100	0	0	360	U	U	7.8	U	U	U	U	U	U	U	U
	15	0	0.03	0	0.001	33.3	0	0	566	U	U	10.4	U	U	U	U	U	U	U	U
	16	0	0.03	0	0.001	33.3	0	0	341	U	U	11.2	U	U	U	U	U	U	U	U
	17	0	0.04	0	0.002	50	0	0	672	U	U	11.1	U	U	U	U	U	U	U	U
	18	0	0.02	0	0.001	50	0	0	507	U	U	9.5	U	U	U	U	U	U	U	U
	19	0	0.03	0	0.001	33.3	0	0	1507	U	U	8.4	U	U	U	U	U	U	U	U
	20	0.01	0.07	0	0.002	28.6	0	0	1200	U	U	11.6	U	U	U	U	U	U	U	U
	Cell counts for platelet-rich plasma
	Subject	WBC [10^3/µL]	RBC [10^6/µL]	HGB [g/dL]	HCT [L/L]	MCV [fL]	MCH [pg]	MCHC [g/dL]	PLT [10^3/µL]	RDW-SD [fL]	RDW-CV [%]	PDW [fL]	NRBC [10^3/µL]	NEUT [10^3/µL]	LYMPH [10^3/µL]	MONO [10^3/µL]	EO [10^3/µL]	BASO [10^3/µL]	IG [10^3/µL]	RET [%%]
	1	0	0.02	0.2	0.001	50	100	200	313	U	U	11.7	U	U	U	U	U	U	U	U
	2	0	0.03	0	0.001	33.3	0	0	521	U	U	12	U	U	U	U	U	U	U	U
	3	0.01	0.02	0	0.001	50	0	0	187	U	U	15.1	U	U	U	U	U	U	U	U
	4	0	0.01	0	0.001	100	0	0	419	U	U	10.2	U	U	U	U	U	U	U	U
	5	0.04	0.01	0	0.001	100	0	0	658	U	U	9.6	U	U	U	U	U	U	U	U
	6	0.01	0.03	0	0.001	33.3	0	0	251	U	U	12.7	U	U	U	U	U	U	U	U
	7	0	0.02	0	0.001	50	0	0	304	U	U	10.5	U	U	U	U	U	U	U	U
	8	0	0.01	0	0.001	100	0	0	327	U	U	9.9	U	U	U	U	U	U	U	U
	9	0	0.02	0	0.001	50	0	0	344	U	U	10.3	U	U	U	U	U	U	U	U
	10	0	0.01	0	0.001	100	0	0	301	U	U	9.4	U	U	U	U	U	U	U	U
	11	0	0.02	0.1	0.001	50	50	100	401	U	U	10.7	U	U	U	U	U	U	U	U
	12	0	0.01	0	0.001	100	0	0	218	U	U	11.4	U	U	U	U	U	U	U	U
	13	0	0.01	0	0.001	100	0	0	279	U	U	10	U	U	U	U	U	U	U	U
	14	0	0.01	0	0.001	100	0	0	234	U	U	9.7	U	U	U	U	U	U	U	U
	15	0	0.02	0	0.001	50	0	0	256	U	U	11.7	U	U	U	U	U	U	U	U
	16	0	0.01	0	0.001	100	0	0	153	U	U	11.6	U	U	U	U	U	U	U	U
	17	0	0.01	0	0.001	100	0	0	189	U	U	10.3	U	U	U	U	U	U	U	U
	18	0	0.02	0.1	0.001	50	50	100	249	U	U	11.7	U	U	U	U	U	U	U	U
	19	0	0.01	0	0.001	100	0	0	398	U	U	9	U	U	U	U	U	U	U	U
	20	0	0.02	0	0.001	50	0	0	332	U	U	12.4	U	U	U	U	U	U	U	U
	Cell counts for platelet-free plasma
	Subject	WBC [10^3/µL]	RBC [10^6/µL]	HGB [g/dL]	HCT [L/L]	MCV [fL]	MCH [pg]	MCHC [g/dL]	PLT [10^3/µL]	RDW-SD [fL]	RDW-CV [%]	PDW [fL]	NRBC [10^3/µL]	NEUT [10^3/µL]	LYMPH [10^3/µL]	MONO [10^3/µL]	EO [10^3/µL]	BASO [10^3/µL]	IG [10^3/µL]	RET [%%]
	1	0	0	0.1	0	U	U	U	0	U	U	U	U	U	U	U	U	U	U	U
	2	0	0	0	0	U	U	U	1	U	U	U	U	U	U	U	U	U	U	U
	3	0	0	0	0	U	U	U	0	U	U	U	U	U	U	U	U	U	U	U
	4	0	0	0	0	U	U	U	0	U	U	U	U	U	U	U	U	U	U	U
	5	0	0	0	0	U	U	U	4	U	U	6.4	U	U	U	U	U	U	U	U
	6	0	0	0	0.001	U	U	0	2	U	U	U	U	U	U	U	U	U	U	U
	7	0	0	0	0	U	U	U	2	U	U	U	U	U	U	U	U	U	U	U
	8	0	0	0	0	U	U	U	4	U	U	6.5	U	U	U	U	U	U	U	U
	9	0	0	0	0.001	U	U	0	4	U	U	7.2	U	U	U	U	U	U	U	U
	10	0	0	0	0	U	U	U	3	U	U	U	U	U	U	U	U	U	U	U
	11	0	0.01	0	0.001	100	0	0	0	U	U	U	U	U	U	U	U	U	U	U
	12	0	0	0	0	U	U	U	0	U	U	U	U	U	U	U	U	U	U	U
	13	0	0	0	0	U	U	U	0	U	U	U	U	U	U	U	U	U	U	U
	14	0	0	0	0	U	U	U	0	U	U	U	U	U	U	U	U	U	U	U
	15	0	0	0	0	U	U	U	0	U	U	U	U	U	U	U	U	U	U	U
	16	0	0.01	0	0.001	100	0	0	0	U	U	U	U	U	U	U	U	U	U	U
	17	0	0.01	0	0.001	100	0	0	0	U	U	U	U	U	U	U	U	U	U	U
	18	0	0.01	0	0.001	100	0	0	0	U	U	U	U	U	U	U	U	U	U	U
	19	0	0	0	0	U	U	U	1	U	U	U	U	U	U	U	U	U	U	U
	20	0	0	0	0	U	U	U	1	U	U	U	U	U	U	U	U	U	U	U
	WBC	White Blood Cells
	RBC	Red Blood Cells
	HGB	Haemoglobin
	HCT	Haematocrit
	MCV	Mean Cell Volume (Red Blood Cells)
	MCH	Mean Cell Haemoglobin (Red Blood Cells)
	MCHC	Mean Corpuscular Haemoglobin Concentration
	PLT	Platelets
	RDW-SD	Red Cell Distribution Width SD
	RDW-CV	Red Cell Distribution Width CV
	PDW	Platelet Distribution Width
	NRBC	Nucleated Red Blood Cells
	NEUT	Neutrophiles
	LYMPH	Lymphocytes
	MONO	Monocytes
	EO	Eosinophiles
	BASO	Basophiles
	IG	Immature Granulocytes
	RET	Reticulocytes
