# Supplementary material for: Plasma Proteome Profiling to detect and avoid sample‐related biases in biomarker studies
Source: EMBO Mol Med. 2019 Sep 30;11(11):e10427. doi: 10.15252/emmm.201910427 (PMC6835559; doi:10.15252/emmm.201910427)
Supplement: Supplementary file 4 — Table EV3 [file EMMM-11-e10427-s004.xlsx]

## Sheet: Table EV3
	Table EV3: Cell counts for the platelet and the erythrocyte dilution series. The explanations of the abbreviations are in the legend below the tables.
	Cell counts for the platelets dilution series
	Dilution	WBC [10^3/µL]	RBC [10^6/µL]	HGB [g/dL]	HCT [L/L]	MCV [fL]	MCH [pg]	MCHC [g/dL]	PLT [10^3/µL]	RWD-SD [fL]	RDW-CV [%]	PDW [fL]
	Subjects 1-5
	1	0.05	0.15	0.1	0.005	33.3	6.7	20	2701	U	U	11.3
	1:1	0.04	0.07	0	0.003	42.9	0	0	1397	U	U	11
	1:4	0.01	0.04	0	0.001	25	0	0	682	U	U	10.9
	1:10	0	0.02	0	0.001	50	0	0	299	U	U	10.9
	1:100	0	0	0	0	U	U	U	34	U	U	11.3
	1:1000	0	0	0	0	U	U	U	4	U	U	U
	1:10000	0	0	0	0	U	U	U	1	U	U	U
	1:100000	0	0	0	0	U	U	U	1	U	U	U
	1:1000000	0	0	0	0	U	U	U	1	U	U	U
	1:10000000	0	0	0	0	U	U	U	1	U	U	U
	Subjects 6-10
	1	U	0.18	0.1	0.006	33.3	5.6	16.7	3038	U	U	11.9
	1:1	U	0.09	0	0.003	33.3	0	0	1562	U	U	11.5
	1:4	0.01	0.05	0	0.002	40	0	0	812	U	U	11.3
	1:10	0	0.03	0	0.001	33.3	0	0	386	U	U	11.7
	1:100	0	0.01	0	0	0	0	U	44	U	U	11.6
	1:1000	0	0	0	0	U	U	U	7	U	U	9.7
	1:10000	0	0	0	0	U	U	U	4	U	U	U
	1:100000	0	0	0	0	U	U	U	4	U	U	U
	1:1000000	0	0	0	0	U	U	U	4	U	U	U
	1:10000000	0	0	0	0	U	U	U	4	U	U	U
	Subjects 11-15
	1	0	0.08	0	0.003	37.5	0	0	1810	U	U	11.1
	1:1	0	0.04	0.1	0.002	50	25	50	884	U	U	11
	1:4	0	0.02	0	0.001	50	0	0	448	U	U	10.8
	1:10	0	0.01	0	0.001	100	0	0	181	U	U	11.6
	1:100	0	0	0	0	U	U	U	18	U	U	11.2
	1:1000	0	0	0	0	U	U	U	1	U	U	U
	1:10000	0	0	0	0	U	U	U	0	U	U	U
	1:100000	0	0	0	0	U	U	U	0	U	U	U
	1:1000000	0	0	0	0	U	U	U	0	U	U	U
	1:10000000	0	0	0	0	U	U	U	0	U	U	U
	Subjects 16-20
	1	0.01	0.08	0	0.003	37.5	0	0	1725	U	U	10.5
	1:1	0	0.04	0	0.002	50	0	0	925	U	U	U
	1:4	0	0.02	0	0.001	50	0	0	409	U	U	U
	1:10	0	0.01	0	0.001	100	0	0	199	U	U	U
	1:100	0	0.01	0	0.001	100	0	0	20	U	U	U
	1:1000	0	0	0	0.001	U	U	0	3	U	U	U
	1:10000	0.01	0.01	0	0.001	100	0	0	1	U	U	U
	1:100000	0	0	0	0	U	U	0	1	U	U	U
	1:1000000	0	0	0	0	U	U	U	0	U	U	U
	1:10000000	0	0	0	0	U	U	U	0	U	U	U
	WBC	White Blood Cells
	RBC	Red Blood Cells
	HGB	Haemoglobin
	HCT	Haematocrit
	MCV	Mean Cell Volume (Red Blood Cells)
	MCH	Mean Cell Haemoglobin (Red Blood Cells)
	MCHC	Mean Corpuscular Haemoglobin Concentration
	PLT	Platelets
	RDW-SD	Red Cell Distribution Width SD
	RDW-CV	Red Cell Distribution Width CV
	PDW	Platelet Distribution Width
	Cell counts for the erythrocyte dilution series
	Dilution	WBC [10^3/µL]	RBC [10^6/µL]	HGB [g/dL]	HCT [L/L]	MCV [fL]	MCH [pg]	MCHC [g/dL]	PLT [10^3/µL]	RDW-SD [fL]	RDW-CV [%]	PDW [fL]	NRBC [10^3/µL]	NEUT [10^3/µL]	LYMPH [10^3/µL]	MONO [10^3/µL]	EO [10^3/µL]	BASO [10^3/µL]	IG [10^3/µL]	RET [%%]
	Subjects 1-5
	1:1	0.49	4.8	15.2	0.408	85	31.7	37.3	4	39.2	12.9	7.5	0	0.34	0.1	0.01	0.04	0	0	8
	1:4	0.31	2.52	8.4	0.208	82.5	33.3	40.4	5	37.2	12.9	8.8	0	0.22	0.06	0.01	0.02	0	0	6.5
	1:10	0.12	0.92	3.3	0.074	80.4	35.9	44.6	4	36.5	12.6	3	0	0.07	0.02	0.01	0.01	0	0.01	6.1
	1:100	0.01	0.1	0.04	0.008	80	40	50	1	34.5	12.5	6.7	U	U	U	U	U	U	U	U
	1:1000	0	0.01	0	0.001	100	0	0	1	U	U	U	U	U	U	U	U	U	U	U
	1:10000	0	0	0	0	U	U	U	1	U	U	U	U	U	U	U	U	U	U	U
	1:100000	0	0	0	0	U	U	U	2	U	U	U	U	U	U	U	U	U	U	U
	1:1000000	0	0	0	0	U	U	U	1	U	U	U	U	U	U	U	U	U	U	U
	1:10000000	0	0	0	0	U	U	U	1	U	U	U	U	U	U	U	U	U	U	U
	Subjects 6-10
	1:1	0.35	3.7	13.6	0.342	92.4	36.8	39.8	5	41.5	15.8	12.5	0	0.24	0.08	0.02	0.01	0	0	U
	1:4	0.25	1.78	7.8	0.162	91	43.8	48.1	6	41	14.6	U	0	0.17	0.06	0.01	0.01	0	0	U
	1:10	0	0.3	0.2	0.002	66.7	66.7	100	1	39	13.9	5.5	U	U	U	U	U	U	U	U
	1:100	0.01	0.06	0.3	0.005	83.3	50	60	3	40.5	14.1	5.8	U	U	U	U	U	U	U	U
	1:1000	0	0.01	0	0.001	100	0	0	3	U	U	U	U	U	U	U	U	U	U	U
	1:10000	0	0.01	0	0.001	100	0	0	3	U	U	U	U	U	U	U	U	U	U	U
	1:100000	0	0	0	0	U	U	U	3	U	U	U	U	U	U	U	U	U	U	U
	1:1000000	0	0	0	0	U	U	U	3	U	U	U	U	U	U	U	U	U	U	U
	1:10000000	0	0	0	0.001	U	U	0	3	U	U	U	U	U	U	U	U	U	U	U
	Subjects 11-15
	1:1	0.26	4.55	14.7	0.386	84.8	32.3	38.1	3	39.2	12.9	U	0	0.19	0.05	0.01	0.01	0	0	6.4
	1:4	0.11	1.85	6.7	0.163	88.1	36.2	41.1	2	37.3	13.8	U	0	0.08	0.02	0	0.01	0	0	5
	1:10	0.07	0.8	3.4	0.073	91.3	42.5	46.6	2	U	U	U	0	U	U	U	U	U	U	4.7
	1:100	0.01	0.06	0.3	0.006	100	50	50	1	34.9	12.5	U	U	U	U	U	U	U	U	U
	1:1000	0	0.01	0	0.001	100	0	0	0	U	U	U	U	U	U	U	U	U	U	U
	1:10000	0	0	0	0	U	U	0	U	U	U	U	U	U	U	U	U	U	U	U
	1:100000	0	0	0	0	U	U	0	U	U	U	U	U	U	U	U	U	U	U	U
	1:1000000	0	0	0	0	U	U	0	U	U	U	U	U	U	U	U	U	U	U	U
	1:10000000	0	0	0	0	U	U	0	U	U	U	U	U	U	U	U	U	U	U	U
	Subjects 16-20
	1:1	0.13	3.77	15.5	0.341	90.5	41.1	45.5	3	37.5	13.2	U	0	0.1	0.02	0	0.01	0	0	7.3
	1:4	0.06	1.68	7.8	0.147	87.5	46.4	53.1	2	35.8	11.9	U	0	U	U	U	U	U	U	10.3
	1:10	0.03	0.59	2.9	0.05	84.7	49.2	58	2	34.6	11.8	U	0	U	U	U	U	U	U	22.3
	1:100	0	0.07	0.3	0.006	85.7	42.9	50	1	35.7	12.1	3.7	U	U	U	U	U	U	U	U
	1:1000	0	0.01	0.1	0.001	100	100	100	1	U	U	U	U	U	U	U	U	U	U	U
	1:10000	0	0.01	0	0.001	100	0	0	0	U	U	U	U	U	U	U	U	U	U	U
	1:100000	0	0	0	0.001	U	U	0	0	U	U	U	U	U	U	U	U	U	U	U
	1:1000000	0	0	0	0	U	U	U	1	U	U	U	U	U	U	U	U	U	U	U
	1:10000000	0	0	0	0.001	U	U	0	0	U	U	U	U	U	U	U	U	U	U	U
	WBC	White Blood Cells
	RBC	Red Blood Cells
	HGB	Haemoglobin
	HCT	Haematocrit
	MCV	Mean Cell Volume (Red Blood Cells)
	MCH	Mean Cell Haemoglobin (Red Blood Cells)
	MCHC	Mean Corpuscular Haemoglobin Concentration
	PLT	Platelets
	RDW-SD	Red Cell Distribution Width SD
	RDW-CV	Red Cell Distribution Width CV
	PDW	Platelet Distribution Width
	NRBC	Nucleated Red Blood Cells
	NEUT	Neutrophiles
	LYMPH	Lymphocytes
	MONO	Monocytes
	EO	Eosinophiles
	BASO	Basophiles
	IG	Immature Granulocytes
	RET	Reticulocytes
