# Supplementary material for: Plasma Proteome Profiling to detect and avoid sample‐related biases in biomarker studies
Source: EMBO Mol Med. 2019 Sep 30;11(11):e10427. doi: 10.15252/emmm.201910427 (PMC6835559; doi:10.15252/emmm.201910427)
Supplement: Supplementary file 5 — Table EV4 [file EMMM-11-e10427-s005.xlsx]

## Sheet: Table EV4
	Table EV4: Example table. Template table for www.PlasmaProteomeProfiling.org. The identifier `LFQ` is necesscary in the name. The term `Sample N` can be replaced by the sample name of choice and the term `Group N` should be replaced by the . In the row `#!{C:Grouping}` the term `Group` should be replaced by the different groups in the cohort that should be compared to each other, such as cases an…
LFQ _Sample 1_Group N	LFQ _Sample 2_Group N	LFQ _Sample 3_Group N	LFQ _Sample 4_Group N	LFQ _Sample 5_Group N	LFQ _Sample 6_Group N	LFQ _Sample 7_Group N	LFQ _Sample 8_Group N	LFQ _Sample 9_Group N	LFQ _Sample 10_Group N	Majority protein IDs	Protein names	Gene names
										ID XXXXX1	Protein 1	XXX1
										ID XXXXX2	Protein 2	XXX2
										ID XXXXX3	Protein 3	XXX3
										ID XXXXX4	Protein 4	XXX4
										ID XXXXX5	Protein 5	XXX5
										ID XXXXX6	Protein 6	XXX6
										ID XXXXX7	Protein 7	XXX7
										ID XXXXX8	Protein 8	XXX8
										ID XXXXX9	Protein 9	XXX9
										ID XXXXX10	Protein 10	XXX10
										ID XXXXX11	Protein 11	XXX11
										ID XXXXX12	Protein 12	XXX12
										ID XXXXX13	Protein 13	XXX13
										ID XXXXX14	Protein 14	XXX14
										ID XXXXX15	Protein 15	XXX15
										ID XXXXX16	Protein 16	XXX16
										ID XXXXX17	Protein 17	XXX17
										ID XXXXX18	Protein 18	XXX18
										ID XXXXX19	Protein 19	XXX19
										ID XXXXX20	Protein 20	XXX20
										ID XXXXX21	Protein 21	XXX21
										ID XXXXX22	Protein 22	XXX22
										ID XXXXX23	Protein 23	XXX23
										ID XXXXX24	Protein 24	XXX24
										ID XXXXX25	Protein 25	XXX25
										ID XXXXX26	Protein 26	XXX26
										ID XXXXX27	Protein 27	XXX27
										ID XXXXX28	Protein 28	XXX28
										ID XXXXX29	Protein 29	XXX29
										ID XXXXX30	Protein 30	XXX30
										ID XXXXX31	Protein 31	XXX31
										ID XXXXX32	Protein 32	XXX32
										ID XXXXX33	Protein 33	XXX33
										ID XXXXX34	Protein 34	XXX34
										ID XXXXX35	Protein 35	XXX35
										ID XXXXX36	Protein 36	XXX36
										ID XXXXX37	Protein 37	XXX37
										ID XXXXX38	Protein 38	XXX38
										ID XXXXX39	Protein 39	XXX39
										ID XXXXX40	Protein 40	XXX40
										ID XXXXX41	Protein 41	XXX41
										ID XXXXX42	Protein 42	XXX42
										ID XXXXX43	Protein 43	XXX43
										ID XXXXX44	Protein 44	XXX44
										ID XXXXX45	Protein 45	XXX45
										ID XXXXX46	Protein 46	XXX46
										ID XXXXX47	Protein 47	XXX47
										ID XXXXX48	Protein 48	XXX48
										ID XXXXX49	Protein 49	XXX49
										ID XXXXX50	Protein 50	XXX50
