# Supplementary material for: Plasma Proteome Profiling to detect and avoid sample‐related biases in biomarker studies
Source: EMBO Mol Med. 2019 Sep 30;11(11):e10427. doi: 10.15252/emmm.201910427 (PMC6835559; doi:10.15252/emmm.201910427)
Supplement: Supplementary file 6 — Table EV5 [file EMMM-11-e10427-s006.xlsx]

## Sheet: Table EV5
	Table EV5: Overview of tested blood sampling devices.
	Tube	BD Vacutainer, CAT (Clot Activator Tube)	BD Vacutainer, LH 68 I.U.	BD Vacutainer, LH PST II	BD Vacutainer, SST II Advance	S-Monovette Z, Serum	S-Monovette, Serum-Gel	S-Monovette, Li-Hep, Gel	S-Monovette, K3E	S-Monovette, 9NC	S-Monovette, LH
	Company	Becton Dickinson	Becton Dickinson	Becton Dickinson	Becton Dickinson	Sarstedt	Sarstedt	Sarstedt	Sarstedt	Sarstedt	Sarstedt
	Catalog number	REF 369032	REF 368884	REF 367374	REF 368498	REF 04.1924	REF 04.1925	REF 04.1927	REF 04.1901	REF 04.1902	REF 01.1604
	Volume (ml)	4	4	3	3.5	4	4	4	2.6	2.9	7.5
	Specimen	Serum	Lithium heparin	Lithium heparin	Serum	Serum	Serum	Lithium heparin	EDTA	Sodium citrate	Lithium heparin
	Procedure	Vacuum	Vacuum	Vacuum	Vacuum	Piston plunger	Piston plunger	Piston plunger	Piston plunger	Piston plunger	Piston plunger
	Gel	No	No	Yes	Yes	No	Yes	Yes	No	No	No
